# Supplementary material for: Analysis of multiple-period group randomized trials: random coefficients model or repeated measures ANOVA?
Source: Trials. 2022 Dec 7;23:987. doi: 10.1186/s13063-022-06917-2 (PMC9727985; doi:10.1186/s13063-022-06917-2)
Supplement: Supplementary file 1 — Additional file 1. SAS code used to generate data and fit analytic models, as well as R code to combine SAS output and produce the figures. [file 13063_2022_6917_MOESM1_ESM.zip]

Archive with 3 entries (3 files):
- R code for graphsR1.docx
- SAS code for analytic modelsR1.docx
- SAS code for simulationsR1.docx
